# Supplementary material for: Deprescribing NSAIDs: The Potential Role of Community Pharmacists
Source: Pharmacy (Basel). 2024 Jul 24;12(4):116. doi: 10.3390/pharmacy12040116 (PMC11358956; doi:10.3390/pharmacy12040116)
Supplement: Supplementary file 1 [file pharmacy-12-00116-s001.zip]

Archive with 2 entries (2 files):
- Supplementary Material 1.pdf
- Supplementary Material 2 .pdf
